# Supplementary material for: Meeting materials from the 2003 Annual Meeting of the International Society for the Prevention of Tobacco Induced Diseases
Source: Tob Induc Dis. 2003 Dec 15;1(4):234. doi: 10.1186/1617-9625-1-4-234 (PMC2671532; doi:10.1186/1617-9625-1-4-234)
Supplement: Additional file 1 [file 1617-9625-1-4-234-S1.zip]

Archive with 44 entries (44 files):
- Abstract 28-Prevention and Cessation Interventions for Youth.pdf
- Abstract 29-The Impacts of Smoking Bans on Cessation and Relapse.pdf
- Abstract 31-Smoking and Smoking Cessation in Pregnancy.pdf
- Abstract 32-Genotoxic Effects of Smoking on Human Gametes and Embryos.pdf
- Abstract 33-The Effects of Tobacco Smoking on Fetal Lung Surfactant and Pulmonary.pdf
- Abstract 34-Smoking Relapse One Year After Delivery Among the Women Participating in.pdf
- Abstract 35-Near Infrared Spectroscopy is a Potential Analytical Tool by Which to Measure.pdf
- Abstract 36-Evaluation of the Kick Butt @ Work Smoking Cessation Program at the.pdf
- Abstract 37-Tobacco Smoking and Periodontal Health in a Maintenance Population.pdf
- Abstract 38-Tobacco use cessation service practice patterns of Manitoba dentists and.pdf
- Abstract 39-Profiling of Tobacco Use Among Patients Attending a Specialist Dental Clinic.pdf
- Abstract 40-Detection of the effect of nicotine on a pancreatic acinar cell with a.pdf
- Abstract 42-Tobacco use by adolescents in Ghana.pdf
- Abstract 45-The tobacco outreach program at the Tata Institute of Fundamental Research,.pdf
- Abstract 46-Tobacco Consumption and Exposure of Manitobans (1994 - 2000).pdf
- ISPTID 2003 Conference Organizing.pdf
- Abstract 3-Full PowerPoint presentation.ppt
- Abstract 13-Full PowerPoint presentation.ppt
- Abstract 22-Full PowerPoint presentation.ppt
- Abstract 24-Full PowerPoint presentation.ppt
- Abstract 33-Full PowerPoint presentation.ppt
- Abstract 2-Estimates of second-hand smoke exposure based on clinical outcomes and.pdf
- Abstract 3-Infrared Spectroscopy as a Novel Molecular Tool in Quantifying Tobacco.pdf
- Abstract 4-Hair Nicotine and Cotinine as Biomarker of ETS.pdf
- Abstract 5-An Introduction to Tobacco-Induced Oral Malignancy.pdf
- Abstract 6-Animal models of smokeless tobacco-induced oral malignancies.pdf
- Abstract 7-Tobacco-Genetic Interactions and Cancer Induction.pdf
- Abstract 9-Smokeless tobacco use among adolescent athletes.pdf
- Abstract 10-Electronic Medical Record Tobacco Use Vital Sign.pdf
- Abstract 11-Epidemiology of Tobacco Use in Sweden, the Country with Europe's Lowest.pdf
- Abstract 12-The Effect on FEV1 of Intermittent Smoking vs Sustained Reduction Among.pdf
- Abstract 14-Mechanisms underlying susceptibility to periodontal and vascular diseases.pdf
- Abstract 15-Periodontitis, Smoking, and Adverse Pregnancy Outcome.pdf
- Abstract 16-The Cellular Effects of Tobacco Smoke on the Human Vasculature.pdf
- Abstract 17-Tobacco-Genetic Interactions in Vascular Disease.pdf
- Abstract 18-Smoking Cessation at the Municipal Level in Japan.pdf
- Abstract 19-Evaluation of the Kick Butt Smoking Cessation Program at the Wellness.pdf
- Abstract 20-Smoking Cessation Using the Internet.pdf
- Abstract 21-Effects of Complete and Partial Smoking Bans on the Respiratory Health of.pdf
- Abstract 22-Circulating Matrix Metalloproteinase Profiles.pdf
- Abstract 23-Delayed Oral Wound Healing in Tobacco Smokers.pdf
- Abstract 24-Smoking, Nicotine, and Pancreatic.pdf
- Abstract 25-Genetic susceptibility and smoking intensity.pdf
- Abstract 26-Smoking adversely affects arterial endothelial function in apparently healthy.pdf
